# Supplementary material for: Hyperspectral Canopy Sensing of Wheat Septoria Tritici Blotch Disease
Source: Front Plant Sci. 2018 Aug 17;9:1195. doi: 10.3389/fpls.2018.01195 (PMC6108383; doi:10.3389/fpls.2018.01195)
Supplement: Supplementary file 2 [file Data_Sheet_2.csv]

Table S1. Wavelengths for the variable importance in projections (VIP) being higher than 0.8.
comp 1	comp 2	comp 3	comp 4	wavelength
0.82746288	0.821633662	0.822395905	0.83311165	521
0.855947974	0.849352667	0.849538085	0.859670329	522
0.883605377	0.876528737	0.876266271	0.885650416	523
0.91284062	0.905564595	0.904934469	0.913373619	524
0.935760687	0.927782916	0.926590912	0.934763413	525
0.958692225	0.950319335	0.948646028	0.956439531	526
0.980787112	0.972204804	0.970199151	0.977470631	527
1.000407133	0.991556132	0.989331957	0.996086591	528
1.018753064	1.009660875	1.007169957	1.013530193	529
1.033632624	1.024347626	1.021614684	1.027705551	530
1.046115929	1.036635614	1.033688216	1.039594525	531
1.058345123	1.048629122	1.045477866	1.051218738	532
1.069468735	1.059788761	1.056514783	1.061981817	533
1.077925939	1.068424695	1.065101096	1.070331244	534
1.084236988	1.074873475	1.071513623	1.076610307	535
1.091324896	1.08188331	1.078398152	1.083415478	536
1.097295292	1.08803577	1.084488581	1.089382926	537
1.100658094	1.091608338	1.088028485	1.09289526	538
1.101954829	1.092964046	1.089341498	1.094310693	539
1.106936979	1.09829534	1.094670518	1.09949982	540
1.111227734	1.102857741	1.099243886	1.103926938	541
1.113637279	1.105433776	1.101834237	1.106449516	542
1.11492871	1.106938785	1.103358092	1.107968041	543
1.118462645	1.110946773	1.107412891	1.111877937	544
1.120817424	1.113678902	1.110184337	1.114565135	545
1.121529578	1.114604981	1.11112995	1.115519203	546
1.123029984	1.116410109	1.112950034	1.117306259	547
1.122681548	1.116395551	1.113003162	1.117339271	548
1.122429182	1.116448845	1.113120574	1.117443358	549
1.123375663	1.117687717	1.11439358	1.11869495	550
1.12337145	1.118147203	1.114938794	1.119191475	551
1.122618785	1.117854302	1.114721788	1.118965838	552
1.121229435	1.117001315	1.113987438	1.118199823	553
1.119012806	1.115489576	1.112684482	1.116798262	554
1.114187448	1.111178702	1.108501307	1.112710725	555
1.109327292	1.107062906	1.104542109	1.108820266	556
1.104138442	1.102781179	1.100462755	1.104779299	557
1.096208649	1.095439855	1.09330269	1.097800472	558
1.088889106	1.089017911	1.087091604	1.091697665	559
1.081229274	1.082446987	1.080776868	1.085461238	560
1.07244096	1.074789491	1.073409032	1.078199277	561
1.063168358	1.066721356	1.065611537	1.070544842	562
1.054480293	1.059430718	1.058638267	1.063627149	563
1.044140684	1.050539636	1.050097056	1.055178082	564
1.030658008	1.038444947	1.038358019	1.043673741	565
1.019123272	1.028708254	1.029025739	1.034430875	566
1.007489637	1.018872086	1.019595919	1.025095243	567
0.994542631	1.007712303	1.00884344	1.014510736	568
0.979645645	0.994867724	0.996439007	1.002355724	569
0.962035978	0.979241067	0.981266611	0.987553113	570
0.945200894	0.964536416	0.967052345	0.973603968	571
0.930207886	0.951808697	0.954837834	0.96151969	572
0.913841783	0.937418853	0.940923732	0.947907576	573
0.896673784	0.922648515	0.926681624	0.933951244	574
0.880017649	0.908631413	0.913199289	0.920729326	575
0.864944261	0.89606938	0.901129599	0.908907051	576
0.850490314	0.884038926	0.889634486	0.89758243	577
0.837116405	0.872836661	0.878936223	0.887046502	578
0.823796396	0.861566447	0.868135824	0.876460573	579
0.809239005	0.849257146	0.856304797	0.864912628	580
0.795280339	0.838062064	0.845661492	0.854406478	581
0.782570176	0.828182637	0.836329306	0.845171	582
0.770784023	0.819069326	0.827722819	0.836687726	583
0.758679935	0.80961779	0.81876575	0.827869067	584
0.679389176	0.815373765	0.836070065	0.840753963	699
0.764040187	0.880862965	0.898223099	0.901982792	700
0.842514894	0.942954111	0.9573794	0.960328716	701
0.912973272	0.999240206	1.011061865	1.013372314	702
0.972058338	1.046667231	1.056301968	1.058154213	703
1.026402585	1.091697742	1.099504908	1.100859622	704
1.076769498	1.134075162	1.140289697	1.141156945	705
1.121883946	1.171679578	1.176442953	1.176919071	706
1.161906436	1.204913912	1.208405212	1.208551981	707
1.198819387	1.236135398	1.23850105	1.238321274	708
1.233023369	1.265410493	1.266765553	1.26627166	709
1.263810078	1.291408903	1.291843259	1.291086796	710
1.293431446	1.316641422	1.316223022	1.315205049	711
1.321426146	1.340686176	1.339481668	1.338214274	712
1.346833707	1.36245289	1.36052449	1.359041011	713
1.36906643	1.380997905	1.378379249	1.376732889	714
1.390839985	1.39960102	1.39637893	1.394539317	715
1.411594519	1.417532399	1.413771459	1.411735552	716
1.431017179	1.434197338	1.429913284	1.427705808	717
1.449769839	1.450328856	1.445519489	1.443157071	718
1.467358219	1.465349531	1.460008805	1.457517801	719
1.482770877	1.47821917	1.472357204	1.469770095	720
1.495759815	1.488762117	1.482411884	1.4797532	721
1.507192668	1.498235743	1.491498495	1.488762222	722
1.518681811	1.508047227	1.500966864	1.498140599	723
1.530062117	1.517807815	1.51038652	1.507472589	724
1.539572473	1.525644349	1.517875418	1.514900889	725
1.547899291	1.532565268	1.524494989	1.521464854	726
1.55555385	1.538984744	1.530640944	1.527558695	727
1.562735087	1.545028095	1.536420241	1.533291108	728
1.56915379	1.550443854	1.541583323	1.538416007	729
1.574488083	1.554889044	1.545801763	1.542603635	730
1.579017145	1.558619777	1.549321515	1.546098289	731
1.582959708	1.561854519	1.552355551	1.549111661	732
1.586113989	1.564416508	1.55473896	1.551479011	733
1.589011295	1.566834364	1.557001992	1.553726885	734
1.59162116	1.569039891	1.55906712	1.555778778	735
1.593678253	1.570748528	1.560643091	1.557345162	736
1.595416719	1.572212675	1.561987428	1.558682513	737
1.596808051	1.573393884	1.563065769	1.559755924	738
1.597917472	1.574340804	1.563922036	1.560609143	739
1.598843757	1.575141262	1.56463619	1.561321977	740
1.599541862	1.57575447	1.565173675	1.561859603	741
1.600097823	1.576255209	1.565605836	1.562293035	742
1.600595523	1.576721411	1.56600866	1.562698156	743
1.601133772	1.577246305	1.5664755	1.563167913	744
1.601269725	1.577389561	1.566568151	1.563264343	745
1.601170768	1.577314554	1.566449736	1.563150026	746
1.601098476	1.577273487	1.566371688	1.563076229	747
1.601108725	1.577319071	1.566387136	1.563097278	748
1.6009531	1.57720831	1.566250564	1.562966757	749
1.600671289	1.576979774	1.565996742	1.56271844	750
1.600421006	1.576784316	1.565775306	1.562501588	751
1.600240926	1.576649901	1.565627452	1.562359923	752
1.599985394	1.576444303	1.565406917	1.56214453	753
1.599748685	1.576258276	1.565204346	1.561946292	754
1.599734602	1.576278427	1.565215935	1.561964055	755
1.599458438	1.5760469	1.564974889	1.561726936	756
1.598480177	1.575157634	1.564065349	1.560816168	757
1.597483263	1.574249032	1.563135774	1.559883666	758
1.599611722	1.576230926	1.565144245	1.561901152	759
1.604087079	1.580453029	1.5693921	1.566165303	760
1.606203938	1.582475372	1.571416652	1.568200598	761
1.603492913	1.579917663	1.568848429	1.565628852	762
1.603435823	1.579864053	1.568809492	1.56559859	763
1.602667132	1.579156938	1.568102294	1.564898128	764
1.601263354	1.57786299	1.566798774	1.563597199	765
1.599936686	1.576636626	1.56556721	1.56236661	766
1.598942534	1.575711626	1.564649731	1.561453529	767
1.598369668	1.575186497	1.564126423	1.560933545	768
1.598084073	1.574930801	1.563870236	1.560680045	769
1.597874024	1.574734079	1.563681473	1.560495574	770
1.59776145	1.574634091	1.563585779	1.560403909	771
1.597596256	1.574480478	1.563438263	1.560260089	772
1.597451909	1.574340874	1.563307421	1.560132995	773
1.597582285	1.574462515	1.563435514	1.560265449	774
1.597436905	1.574334337	1.563307404	1.56013966	775
1.597268816	1.574172265	1.563154829	1.559991166	776
1.597254783	1.574140233	1.563142126	1.559984624	777
1.597227703	1.574117778	1.563119608	1.559962981	778
1.597181963	1.574071635	1.563080764	1.559927648	779
1.597112971	1.574003738	1.563020268	1.559870806	780
1.597008844	1.573909853	1.562926583	1.559778382	781
1.59677313	1.573684471	1.562711105	1.559567108	782
1.596902727	1.573796407	1.562834496	1.559695662	783
1.597096536	1.573966819	1.563016624	1.559882772	784
1.596911065	1.57378324	1.562844968	1.559715108	785
1.596818615	1.573694234	1.562761667	1.559634527	786
1.596744219	1.573616873	1.562693294	1.559569345	787
1.596731268	1.573593169	1.562682114	1.559562737	788
1.596852153	1.573700666	1.562799523	1.559685675	789
1.596752381	1.573599925	1.562705671	1.559593414	790
1.596686009	1.573534132	1.562645735	1.559536212	791
1.596688373	1.573534293	1.562653319	1.55954907	792
1.596524011	1.573370431	1.56250039	1.559400228	793
1.596331661	1.573187004	1.562320861	1.559221749	794
1.596297892	1.573148648	1.562289957	1.559193505	795
1.596382535	1.573216752	1.562370405	1.55927895	796
1.596204267	1.573052967	1.562205425	1.559114027	797
1.596027597	1.572880327	1.562042906	1.558956047	798
1.595911966	1.572761807	1.561936585	1.55885485	799
1.595855767	1.572703555	1.561884155	1.558804661	800
1.595833783	1.572667548	1.561865121	1.558792486	801
1.595689253	1.572525627	1.56173062	1.558660677	802
1.595523204	1.572372369	1.561576575	1.5585066	803
1.595444164	1.572300886	1.561505746	1.558437469	804
1.595195984	1.572059842	1.561273886	1.558209072	805
1.594970885	1.571837682	1.561063103	1.558002101	806
1.594863419	1.57172897	1.56096356	1.557906167	807
1.594872457	1.571733975	1.560974577	1.557920861	808
1.594875138	1.571722961	1.560977202	1.557928906	809
1.594634209	1.571486756	1.560752378	1.55770805	810
1.594197717	1.571069529	1.560345151	1.557303767	811
1.593863037	1.57073709	1.560031402	1.556995575	812
1.59374328	1.570609638	1.559920023	1.556889863	813
1.593669844	1.570518209	1.559852589	1.556831888	814
1.593575206	1.570402596	1.559766166	1.556757911	815
1.593585016	1.570404486	1.559778936	1.55677793	816
1.59348293	1.570300119	1.559685796	1.556690626	817
1.593329304	1.570158244	1.55954141	1.55654499	818
1.593084624	1.569940807	1.559310263	1.5563076	819
1.592426101	1.569311955	1.558695368	1.555698063	820
1.592606293	1.569476471	1.558867566	1.555876015	821
1.593094097	1.569926304	1.559328107	1.55634443	822
1.593077769	1.569892671	1.559314405	1.556340249	823
1.592407433	1.569265655	1.558683674	1.555705351	824
1.591714601	1.568613989	1.558029894	1.555046471	825
1.591302099	1.568223549	1.55764102	1.554655522	826
1.591207548	1.56813222	1.557554085	1.554571034	827
1.591260773	1.568157721	1.557604838	1.554633477	828
1.590984102	1.567882553	1.557345556	1.554380466	829
1.590599255	1.567516071	1.556985331	1.554022575	830
1.59055786	1.56747025	1.556949142	1.553992753	831
1.590426187	1.567347397	1.556825928	1.553869291	832
1.590250212	1.567186047	1.556662507	1.553705697	833
1.589994821	1.566947881	1.556425154	1.553469734	834
1.589600117	1.566572903	1.556054199	1.553099228	835
1.589303894	1.566289336	1.555775096	1.552821411	836
1.589043438	1.566035661	1.555528546	1.552576593	837
1.588751973	1.565753817	1.555253153	1.552302011	838
1.588406345	1.565431894	1.554929908	1.551977349	839
1.588184318	1.565219163	1.554723613	1.551774793	840
1.588024513	1.565058563	1.554574658	1.551632193	841
1.587855403	1.564888374	1.554416314	1.551479997	842
1.587646096	1.564687101	1.55422272	1.551291239	843
1.587279514	1.564346668	1.55388245	1.550951515	844
1.58688214	1.563980001	1.553510717	1.550576697	845
1.586570291	1.563688694	1.553215571	1.550277879	846
1.58634744	1.563469832	1.55300467	1.550067888	847
1.586244339	1.563365236	1.552911696	1.549982732	848
1.586018792	1.563156607	1.552704885	1.549779302	849
1.585530446	1.562708514	1.552248951	1.549317988	850
1.585002222	1.562197633	1.551755765	1.548832215	851
1.585056023	1.562217324	1.551804679	1.548896128	852
1.585430196	1.562553092	1.552153369	1.549253051	853
1.585505837	1.562636537	1.552222689	1.549316343	854
1.584674732	1.561841397	1.55144391	1.548543304	855
1.583815956	1.561036102	1.550644724	1.547745884	856
1.583377793	1.560632691	1.55023886	1.547338231	857
1.583380378	1.56062897	1.550238241	1.547337735	858
1.583168287	1.560424256	1.550040005	1.547142561	859
1.582916742	1.560189329	1.549803635	1.546904386	860
1.582456996	1.559760611	1.549372632	1.546469861	861
1.581666077	1.559012614	1.54863465	1.545734211	862
1.5814482	1.558791599	1.54842855	1.545535367	863
1.58154103	1.558857302	1.548513032	1.545629974	864
1.581703522	1.558991546	1.548663508	1.545789271	865
1.581730994	1.559008753	1.548687545	1.545817091	866
1.581330959	1.558625591	1.548316937	1.545454077	867
1.58075014	1.558087121	1.547776114	1.544910661	868
1.580146	1.557536212	1.547212604	1.544337717	869
1.579579849	1.557010426	1.546686835	1.543811016	870
1.579306709	1.556741842	1.546428747	1.54355746	871
1.5793915	1.556800725	1.546503848	1.543641255	872
1.579405912	1.556794217	1.546514257	1.543659779	873
1.578690084	1.556108016	1.545840908	1.54298736	874
1.57857978	1.556002672	1.545734426	1.54287938	875
1.57840501	1.555827497	1.545568961	1.542718452	876
1.57780871	1.555247889	1.545010919	1.542169081	877
1.577132295	1.554611111	1.544379509	1.541537917	878
1.577127456	1.554606697	1.544374929	1.541533638	879
1.577091018	1.554566676	1.544340349	1.541502396	880
1.576702157	1.554192699	1.543977212	1.54114439	881
1.576422486	1.553930612	1.543717886	1.540886819	882
1.575889918	1.553411949	1.543213623	1.540384712	883
1.575402914	1.552933998	1.542751992	1.539926793	884
1.575145501	1.55268806	1.54251279	1.539691243	885
1.574941547	1.55251313	1.542331096	1.539508762	886
1.574634864	1.552205031	1.542039774	1.539223549	887
1.574081335	1.551660601	1.541516051	1.538705814	888
1.573415491	1.551028916	1.540894342	1.538086295	889
1.573172847	1.550786078	1.54066575	1.537864577	890
1.572793984	1.550402406	1.540299781	1.537501564	891
1.572194677	1.549816227	1.539732224	1.536937476	892
1.571530866	1.549182542	1.539115186	1.536327025	893
1.571177492	1.548832541	1.538777817	1.535992051	894
1.571145644	1.548765487	1.538740769	1.535970861	895
1.571002306	1.548591816	1.53860368	1.535854832	896
1.570572396	1.548159458	1.538201202	1.535468575	897
1.570555611	1.548112074	1.5381821	1.535467021	898
1.570588672	1.548111746	1.538197148	1.535485848	899
1.570281673	1.547823676	1.537901177	1.535179728	900
1.569397738	1.547029975	1.537085038	1.534348435	901
1.567994774	1.545714642	1.535775581	1.533033128	902
1.567127801	1.544887712	1.534959187	1.532215665	903
1.56664164	1.544408187	1.534497809	1.531760561	904
1.566308596	1.544072577	1.534185832	1.531460757	905
1.566577	1.54432817	1.534440677	1.531719157	906
1.567074065	1.544749827	1.53489284	1.532188312	907
1.566928143	1.544570874	1.534748129	1.532061195	908
1.565787084	1.543502252	1.533687834	1.531004249	909
1.565035235	1.542766702	1.532972929	1.530291061	910
1.564233708	1.542007292	1.53221915	1.529533998	911
1.564045231	1.541822825	1.532043621	1.529362532	912
1.564583993	1.542298794	1.532545175	1.529879465	913
1.564039693	1.541776752	1.53203286	1.529367074	914
1.562574843	1.540423496	1.530667857	1.527989166	915
1.561736536	1.539630659	1.529876646	1.527191024	916
1.562210738	1.540013443	1.530292256	1.527615927	917
1.561546701	1.53938556	1.529676592	1.527005141	918
1.560891654	1.538813231	1.529078439	1.526391796	919
1.560418786	1.538409093	1.528648263	1.525945353	920
1.560064098	1.538066126	1.528314945	1.525614083	921
1.559874902	1.537833399	1.528117141	1.52543342	922
1.558881423	1.536849514	1.527174656	1.524499189	923
1.557566165	1.535593306	1.525939613	1.52326057	924
1.556530983	1.534623462	1.524966403	1.52227871	925
1.555433891	1.533551703	1.523921842	1.521229788	926
1.554236897	1.532351066	1.522781186	1.520110356	927
1.553545988	1.531618546	1.522117211	1.51948141	928
1.553619873	1.531597692	1.522163195	1.519562566	929
1.552944152	1.530765111	1.521461018	1.518917176	930
1.552054278	1.529790003	1.520580692	1.518078011	931
1.551920831	1.529553999	1.520423998	1.517961637	932
1.552521103	1.529999359	1.520964846	1.518556839	933
1.550905882	1.528419037	1.519423005	1.517033468	934
1.546972888	1.524716374	1.515689104	1.513244355	935
1.543640089	1.521574545	1.512547632	1.510049699	936
1.542320207	1.520289742	1.511314144	1.508803285	937
1.540298522	1.518492585	1.509447026	1.506892227	938
1.538740474	1.517030264	1.507980003	1.505401096	939
1.537909014	1.516245719	1.507210406	1.504627475	940
1.537649729	1.516028532	1.506998915	1.504424109	941
1.537502519	1.515747681	1.50678696	1.504226865	942
1.537000578	1.515198585	1.506279696	1.503723194	943
1.535186061	1.513406394	1.504567799	1.50203689	944
1.532769831	1.511028104	1.502294784	1.499801547	945
1.533158365	1.511444915	1.502661822	1.500125923	946
1.532175784	1.51041904	1.501693142	1.499147883	947
1.529076376	1.507409112	1.498755633	1.496208315	948
1.526020973	1.504551088	1.495909838	1.493352143	949
1.527148591	1.505608675	1.49696912	1.494420987	950
1.526646865	1.505037578	1.496453361	1.493897545	951
1.52463208	1.503038214	1.494532597	1.491983368	952
1.522201318	1.500705623	1.492256696	1.489721671	953
1.520201183	1.498821919	1.490377697	1.487811878	954
1.518315894	1.497036174	1.488566767	1.485955189	955
1.515884794	1.494677556	1.486248101	1.483620886	956
1.514232042	1.49304663	1.48470334	1.482096272	957
1.515439166	1.494197204	1.485879	1.483298447	958
1.514797213	1.493427321	1.485201155	1.482641151	959
1.511510652	1.49022349	1.482072863	1.479519908	960
1.509227657	1.488120195	1.47997394	1.477413395	961
1.51195812	1.490791894	1.482594333	1.480017614	962
1.510317698	1.489171069	1.481020345	1.478441815	963
1.507140225	1.486232968	1.478038068	1.475408987	964
1.506135591	1.485388763	1.477133962	1.474469525	965
1.508586867	1.487582315	1.479413349	1.476805738	966
1.506826969	1.485941557	1.477771242	1.475142311	967
1.506195041	1.485374561	1.477177659	1.474527932	968
1.505161002	1.484440133	1.47623315	1.47357869	969
1.501232489	1.480816547	1.472631376	1.469975139	970
1.502584286	1.48198251	1.473825756	1.471184579	971
1.502619081	1.48183079	1.473760782	1.471139396	972
1.502033582	1.481237715	1.473184751	1.470555994	973
1.50295784	1.482305313	1.474127854	1.471462786	974
1.502598346	1.481979892	1.473838335	1.47120563	975
1.504260992	1.483455542	1.475398251	1.47282134	976
1.504031756	1.483220416	1.475174007	1.472598765	977
1.500034401	1.479547699	1.471432621	1.46879871	978
1.499341421	1.478787289	1.47075642	1.468150112	979
1.499802617	1.479211007	1.471179567	1.468572023	980
1.500645213	1.480058016	1.471987173	1.4693737	981
1.501119583	1.480541712	1.472462156	1.469862068	982
1.500262851	1.479733896	1.471666166	1.469070458	983
1.498148376	1.47779265	1.469700685	1.467080912	984
1.497841848	1.477512051	1.469439849	1.46683553	985
1.499497264	1.479013815	1.470995695	1.468434629	986
1.499629072	1.479118901	1.471065234	1.468466614	987
1.497462713	1.477183262	1.469063072	1.466418947	988
1.497490188	1.477356986	1.469173298	1.466520333	989
1.499280188	1.479071622	1.470873889	1.468240989	990
1.498846455	1.478495271	1.470362057	1.467740587	991
1.500581036	1.480129125	1.472030349	1.469458698	992
1.499252225	1.478855904	1.470806958	1.468261784	993
1.496493462	1.476206782	1.468197313	1.465642588	994
1.497119361	1.476827488	1.468787457	1.466217228	995
1.49953525	1.479257851	1.471115141	1.468548315	996
1.49853701	1.4783531	1.470204647	1.467630747	997
1.498328196	1.478283604	1.470075792	1.467469942	998
1.502204321	1.482210024	1.473825849	1.471191125	999
1.499622087	1.479305484	1.471174161	1.468632027	1000
1.496109679	1.476540348	1.468256997	1.465623416	1001
1.49683424	1.477071934	1.468855696	1.466244717	1002
1.49654564	1.476872758	1.468612432	1.465978925	1003
1.49632248	1.476713673	1.468440375	1.46581071	1004
1.496455803	1.476895978	1.468597321	1.465963403	1005
1.496717791	1.477337151	1.468940027	1.466278045	1006
1.49728055	1.477942448	1.469502817	1.466840494	1007
1.497097402	1.477856817	1.469374967	1.46669806	1008
1.496059866	1.4769853	1.468458992	1.465752808	1009
1.495576685	1.476570058	1.468034847	1.465326247	1010
1.494654472	1.475687416	1.46717726	1.464475856	1011
1.494502536	1.475535282	1.467035941	1.464342143	1012
1.494687868	1.475613774	1.467167541	1.464505571	1013
1.495368347	1.476243988	1.467798422	1.465149079	1014
1.496552893	1.477349081	1.468895743	1.466257929	1015
1.49811239	1.478919341	1.470391552	1.467739903	1016
1.499547719	1.480374894	1.471766591	1.469095875	1017
1.500822548	1.481531637	1.47293278	1.470279539	1018
1.500921291	1.481643548	1.473049695	1.470406492	1019
1.50010983	1.480971284	1.472351103	1.46969796	1020
1.499985962	1.480919369	1.472284932	1.469633013	1021
1.499631662	1.480708108	1.472031349	1.469364771	1022
1.499619328	1.480762753	1.472055969	1.469382584	1023
1.500483361	1.481609455	1.472854358	1.470168695	1024
1.500693533	1.481802758	1.473048545	1.470371209	1025
1.500190054	1.481308128	1.472580234	1.469923142	1026
1.500433311	1.481509759	1.472794886	1.470151903	1027
1.50103788	1.481961617	1.473307083	1.470699693	1028
1.50120701	1.482116354	1.473463074	1.470858382	1029
1.501448137	1.482375181	1.473693718	1.471071838	1030
1.50198038	1.482927623	1.474207862	1.471573114	1031
1.502121344	1.48316378	1.474393347	1.471742312	1032
1.502600158	1.483723258	1.474892511	1.472224714	1033
1.502850631	1.483996527	1.475152466	1.472488463	1034
1.502744581	1.483901821	1.475070175	1.472418508	1035
1.502588624	1.483784998	1.474947213	1.472290767	1036
1.502190092	1.483389434	1.474571899	1.471921648	1037
1.502653375	1.483825296	1.475001659	1.472358162	1038
1.503665227	1.484855943	1.475975627	1.473318633	1039
1.50403852	1.485255781	1.476351066	1.473693069	1040
1.504036283	1.485337655	1.476410018	1.47375831	1041
1.504287804	1.485610199	1.476665944	1.474014848	1042
1.504525589	1.485875259	1.476907702	1.474249081	1043
1.50444969	1.485749613	1.476811826	1.47416717	1044
1.504334455	1.485624859	1.47670417	1.47407426	1045
1.504984705	1.486167021	1.47725376	1.474632007	1046
1.505627422	1.486658524	1.477788651	1.475198109	1047
1.505802946	1.486789235	1.477939697	1.475371415	1048
1.506080534	1.487055355	1.478186718	1.475608752	1049
1.506609106	1.487611968	1.478716335	1.47613386	1050
1.506514417	1.487572707	1.478663799	1.476079959	1051
1.506243688	1.487360228	1.478428828	1.475833687	1052
1.506661874	1.487795478	1.478845176	1.476255137	1053
1.506550932	1.487640723	1.478722014	1.47615473	1054
1.50661813	1.487692341	1.478779602	1.476219891	1055
1.506944429	1.488045123	1.479106636	1.476540839	1056
1.506984153	1.488091373	1.479151103	1.476586311	1057
1.506741216	1.487830827	1.478912731	1.476354166	1058
1.507000483	1.488089828	1.479154923	1.476585374	1059
1.50698783	1.48804232	1.479119776	1.476552925	1060
1.506772717	1.487771179	1.478885117	1.476331819	1061
1.506856407	1.487805209	1.478936858	1.476393566	1062
1.506731429	1.487675957	1.478809794	1.476268608	1063
1.506591116	1.487633087	1.478731511	1.476176569	1064
1.506890178	1.487945474	1.479030916	1.476479362	1065
1.507133444	1.488147294	1.479240775	1.476700135	1066
1.506796821	1.487827294	1.478936615	1.476405801	1067
1.506593657	1.487589525	1.478726947	1.47620957	1068
1.506768111	1.48773785	1.478868845	1.476344341	1069
1.50695412	1.487971817	1.479071237	1.47652878	1070
1.507043401	1.488092462	1.479169043	1.47661521	1071
1.506963787	1.488009414	1.479087457	1.476533822	1072
1.506905877	1.487901233	1.47899741	1.476452885	1073
1.506148315	1.487169335	1.478298911	1.475773754	1074
1.505233368	1.486289053	1.477450933	1.474938913	1075
1.505197391	1.486223755	1.477409172	1.474908616	1076
1.505321022	1.486359477	1.477548127	1.475054701	1077
1.505483861	1.48648486	1.477686566	1.4751993	1078
1.505716526	1.486696479	1.477902371	1.475423202	1079
1.505404836	1.486479222	1.477658768	1.475172979	1080
1.504966712	1.48605264	1.477241916	1.474757996	1081
1.504528364	1.485636048	1.476829834	1.474343287	1082
1.503995024	1.485138469	1.476330263	1.473834052	1083
1.503829277	1.484851413	1.476099334	1.4736212	1084
1.503652094	1.484648223	1.475919351	1.473449807	1085
1.503065798	1.484131415	1.475397601	1.472921239	1086
1.502770639	1.483841569	1.475119	1.472645953	1087
1.50270792	1.483762799	1.475054466	1.472591351	1088
1.502452522	1.48355066	1.474831426	1.4723626	1089
1.502092577	1.483151701	1.474454871	1.471987756	1090
1.502009058	1.483027175	1.474355733	1.471897873	1091
1.500851831	1.481999775	1.473321379	1.470848461	1092
1.500006813	1.481164506	1.47251894	1.470053183	1093
1.499623101	1.480741407	1.472140866	1.469695454	1094
1.498543675	1.479700941	1.47112934	1.468687114	1095
1.498459497	1.479538233	1.47099707	1.468563939	1096
1.498232852	1.479293692	1.470763575	1.468327831	1097
1.497561611	1.478696907	1.470159801	1.467713427	1098
1.49727335	1.478464226	1.469911322	1.467455095	1099
1.496351033	1.477638838	1.469079456	1.466613187	1100
1.495455289	1.476759812	1.468235567	1.465779742	1101
1.494522591	1.475856368	1.467352059	1.464893001	1102
1.49373983	1.475087705	1.466605593	1.464145827	1103
1.493057532	1.474382388	1.465932291	1.463474888	1104
1.492457744	1.473710407	1.465320964	1.462881437	1105
1.491392156	1.472727455	1.464346251	1.461899384	1106
1.49057528	1.471973934	1.463603154	1.461154375	1107
1.489321822	1.470764073	1.462429585	1.459985674	1108
1.488192488	1.469716842	1.46138587	1.45893217	1109
1.487650219	1.469180665	1.46085791	1.458395513	1110
1.486995462	1.468505268	1.460211647	1.457749035	1111
1.486096979	1.467637701	1.459362864	1.456902545	1112
1.484738961	1.466369345	1.458117727	1.455663066	1113
1.482869548	1.464641276	1.456421671	1.453976207	1114
1.480579364	1.462486274	1.454308396	1.451875915	1115
1.478898591	1.460817206	1.452697824	1.450278003	1116
1.477064754	1.458993975	1.450937019	1.448527893	1117
1.47395607	1.455923289	1.44795856	1.445570018	1118
1.470702761	1.452691328	1.444816552	1.442436315	1119
1.467143365	1.449238416	1.441436517	1.439057486	1120
1.462217802	1.444667455	1.436898947	1.434499163	1121
1.457224724	1.439949104	1.432244869	1.4298328	1122
1.454262015	1.436961806	1.429343748	1.426929011	1123
1.452300838	1.43495284	1.427425778	1.425034754	1124
1.449390605	1.432061314	1.424634242	1.422263094	1125
1.446157928	1.428899982	1.421549642	1.419177869	1126
1.444814761	1.427665446	1.42033518	1.417960301	1127
1.443112952	1.426283397	1.418899318	1.416485119	1128
1.440124335	1.423679775	1.416266119	1.413808071	1129
1.438477728	1.422201942	1.41480405	1.412325452	1130
1.437163619	1.421051555	1.413666419	1.411178676	1131
1.43401304	1.418055724	1.41074857	1.408251997	1132
1.430532461	1.414685405	1.407482399	1.404976089	1133
1.428323165	1.412536597	1.405399559	1.402880896	1134
1.425136876	1.40931797	1.402321167	1.399806477	1135
1.420448663	1.404551728	1.397771862	1.395271151	1136
1.416701447	1.400761778	1.394155852	1.391667674	1137
1.413876929	1.397676868	1.391301022	1.388854323	1138
1.410270826	1.394074201	1.387844752	1.385402026	1139
1.406431363	1.390381677	1.384256528	1.381804545	1140
1.402140195	1.386361008	1.380271178	1.377771199	1141
1.398008759	1.382421614	1.376409449	1.373891641	1142
1.393060141	1.377812037	1.37184897	1.369303404	1143
1.387024518	1.371986292	1.366187609	1.363646215	1144
1.380610604	1.365597845	1.360078018	1.357579015	1145
1.373052684	1.358348896	1.353000118	1.350493631	1146
1.363998768	1.349582751	1.344483209	1.341980577	1147
1.354668691	1.340534938	1.335695538	1.333194546	1148
1.34714461	1.333495968	1.328746387	1.326211948	1149
1.34072945	1.327325065	1.322750355	1.320213727	1150
1.334675497	1.321354971	1.317016659	1.314493969	1151
1.329150702	1.315977556	1.311819702	1.309300209	1152
1.324806765	1.311760493	1.307735275	1.305215582	1153
1.320705453	1.3077324	1.303858596	1.301341571	1154
1.317500837	1.304576401	1.30082495	1.298307755	1155
1.314187434	1.301333516	1.297700934	1.29518463	1156
1.311009056	1.298188404	1.29468704	1.292174503	1157
1.309003137	1.296222272	1.292798649	1.290286289	1158
1.3066344	1.294017843	1.290642876	1.288126797	1159
1.303704509	1.29116949	1.287905018	1.285398407	1160
1.302017942	1.289523323	1.286329764	1.283831583	1161
1.300681824	1.288380994	1.285183564	1.282677939	1162
1.299141252	1.286903077	1.283760165	1.281255571	1163
1.297786936	1.285563126	1.282471582	1.27996496	1164
1.297084805	1.284885922	1.281814012	1.279300447	1165
1.296451641	1.284081315	1.281117132	1.278617361	1166
1.295424649	1.282971567	1.28008894	1.277598833	1167
1.294877522	1.282360886	1.279527845	1.277043269	1168
1.293757567	1.281226772	1.278455609	1.275978682	1169
1.292046488	1.279560836	1.276862638	1.274397108	1170
1.289971702	1.277601064	1.274952265	1.272488593	1171
1.287360147	1.275177395	1.272564894	1.270096517	1172
1.285360222	1.273339851	1.270758836	1.268290619	1173
1.282851541	1.271070877	1.2685139	1.266042389	1174
1.281121709	1.269511917	1.266968609	1.264494404	1175
1.280294946	1.268870783	1.266300411	1.263822073	1176
1.279169577	1.267790242	1.265269262	1.262799406	1177
1.277426051	1.266039136	1.263596955	1.261133067	1178
1.275836843	1.264440231	1.262090199	1.259640165	1179
1.274924132	1.263415732	1.261167781	1.258734559	1180
1.273837212	1.262271659	1.26009828	1.257673626	1181
1.271751673	1.260239998	1.258151093	1.255736682	1182
1.270075479	1.258627937	1.256572023	1.254153395	1183
1.268168687	1.256838918	1.254798406	1.252370984	1184
1.265538428	1.254350183	1.252380249	1.249957662	1185
1.263709045	1.252589402	1.250677196	1.248257835	1186
1.263247184	1.252130104	1.250233627	1.247812323	1187
1.261580633	1.250504202	1.248683138	1.246270714	1188
1.259463116	1.248374471	1.246696536	1.244308523	1189
1.257327592	1.246338679	1.244732875	1.242351724	1190
1.254692818	1.243918785	1.242358748	1.239976795	1191
1.252598498	1.241962224	1.24045809	1.238081342	1192
1.250378615	1.239904321	1.23843659	1.236059468	1193
1.248687201	1.238300486	1.236880977	1.234507887	1194
1.247486468	1.237098362	1.235751264	1.233391096	1195
1.246401192	1.236028886	1.234738473	1.23238801	1196
1.245320366	1.235046736	1.23376695	1.231413905	1197
1.243927503	1.233833511	1.232550064	1.230189841	1198
1.242655648	1.232754292	1.231456651	1.229090824	1199
1.241761022	1.232096968	1.230761191	1.228390231	1200
1.240635204	1.231189949	1.229825013	1.227446758	1201
1.240075187	1.230659567	1.229303152	1.226925746	1202
1.240150707	1.230601043	1.229294039	1.226926851	1203
1.239301505	1.229647477	1.228415692	1.226055959	1204
1.238908715	1.229136581	1.227973312	1.225624062	1205
1.239263381	1.229140314	1.228121018	1.225802513	1206
1.238810209	1.228703838	1.227704954	1.225388938	1207
1.23778797	1.227997807	1.226913076	1.224573453	1208
1.237058235	1.227369725	1.226288048	1.223948964	1209
1.235929797	1.22638837	1.225322404	1.222989483	1210
1.235235558	1.225838869	1.224753317	1.222416803	1211
1.234938594	1.22558851	1.224499424	1.222165513	1212
1.234571167	1.225291522	1.224200731	1.221867727	1213
1.234333006	1.22513804	1.224026305	1.221686462	1214
1.233998736	1.224998854	1.223831062	1.221479567	1215
1.233898901	1.225166015	1.22391876	1.221556838	1216
1.23442393	1.225654288	1.224409802	1.222051372	1217
1.234803753	1.226057212	1.22478484	1.222422312	1218
1.234690375	1.226139617	1.224802735	1.222430137	1219
1.234922709	1.226306226	1.224984941	1.222615954	1220
1.235272745	1.226634734	1.225305934	1.222936218	1221
1.235742778	1.227128732	1.225778117	1.223408454	1222
1.236905028	1.228351897	1.226942929	1.224572859	1223
1.237302818	1.228752016	1.227326453	1.224956509	1224
1.237326263	1.228727992	1.227316801	1.224950081	1225
1.237172743	1.22866267	1.227230548	1.224860845	1226
1.2363574	1.228014438	1.226558323	1.224181881	1227
1.236501722	1.228202781	1.226723681	1.224343312	1228
1.237227447	1.228970405	1.22744307	1.225055155	1229
1.237320851	1.229213523	1.227638647	1.225244865	1230
1.237304183	1.229363164	1.227744849	1.22534653	1231
1.237705946	1.229827433	1.228176415	1.225775651	1232
1.238006291	1.230284378	1.228587705	1.22618606	1233
1.238238796	1.230587924	1.228864401	1.226461603	1234
1.239297565	1.231479672	1.229760512	1.227361471	1235
1.239541932	1.231671803	1.229947694	1.227547189	1236
1.239091313	1.231392663	1.229630453	1.227223478	1237
1.23867172	1.231076926	1.229286173	1.226872209	1238
1.238331738	1.230845591	1.229034835	1.226617752	1239
1.238763093	1.231248724	1.229442424	1.227030244	1240
1.239143061	1.231588418	1.229777718	1.227365755	1241
1.239156855	1.231775958	1.229916731	1.227497992	1242
1.239135385	1.23182824	1.229950105	1.22752907	1243
1.238851474	1.231659151	1.229751044	1.227323132	1244
1.238796297	1.231702083	1.229769009	1.227339309	1245
1.238663743	1.231679363	1.229726989	1.227299151	1246
1.238787712	1.231786379	1.229845296	1.227423038	1247
1.239256209	1.232159037	1.230252311	1.227843056	1248
1.239530985	1.232408135	1.230499561	1.228092903	1249
1.239933859	1.232660457	1.230769787	1.22836597	1250
1.240031892	1.232743103	1.23085209	1.228448261	1251
1.23994674	1.23280644	1.230860345	1.228445425	1252
1.239747563	1.232720291	1.230744666	1.228323353	1253
1.239118729	1.232273208	1.230281269	1.227853661	1254
1.238903881	1.232140908	1.230140267	1.22771106	1255
1.238701351	1.232052391	1.230033947	1.227604109	1256
1.238693161	1.231972758	1.229976623	1.22755136	1257
1.239714356	1.232809257	1.230823692	1.22840197	1258
1.240252599	1.233289881	1.23130248	1.228882386	1259
1.23925093	1.23241413	1.230429696	1.228006429	1260
1.238813168	1.232128725	1.230115156	1.227683413	1261
1.238738483	1.232044051	1.230034042	1.227600439	1262
1.238071302	1.231414623	1.229422722	1.226989571	1263
1.237733246	1.231023913	1.229058487	1.226626745	1264
1.238726572	1.231667498	1.229759759	1.227336237	1265
1.238594906	1.231466748	1.229573108	1.227147499	1266
1.237356377	1.230362282	1.22846156	1.226028105	1267
1.236573024	1.229603109	1.227714911	1.225277468	1268
1.236487602	1.229493044	1.227583546	1.225132941	1269
1.235117208	1.2282536	1.226361648	1.223910739	1270
1.232664648	1.226009664	1.224186251	1.221747048	1271
1.230891771	1.224405445	1.222618789	1.220184537	1272
1.228569906	1.222408939	1.220648987	1.218222972	1273
1.22689751	1.220903612	1.219181951	1.216762212	1274
1.226232114	1.220187451	1.218507885	1.216090521	1275
1.224904422	1.219001929	1.21734892	1.214934434	1276
1.223743623	1.218056519	1.216415339	1.21400457	1277
1.222041331	1.216528941	1.214924051	1.212516838	1278
1.219504379	1.214283816	1.212713928	1.210307097	1279
1.217194521	1.212251816	1.210716326	1.208312164	1280
1.215513391	1.210506052	1.209082011	1.206694018	1281
1.21311667	1.208092106	1.20677187	1.204390824	1282
1.211075764	1.206099236	1.204849381	1.202472728	1283
1.209552538	1.204503101	1.20333312	1.200964453	1284
1.207359171	1.202484014	1.201353562	1.198983116	1285
1.204797494	1.200346642	1.199182072	1.196794225	1286
1.202281328	1.198012349	1.196911497	1.194527081	1287
1.199554965	1.195459608	1.194461606	1.192089403	1288
1.197040059	1.193111249	1.192178704	1.189809966	1289
1.194347986	1.190523882	1.189680558	1.18732094	1290
1.191867475	1.18810682	1.187351871	1.184997147	1291
1.189893479	1.186254918	1.185525432	1.183162207	1292
1.187142012	1.183486411	1.182876742	1.180519745	1293
1.183904818	1.179956294	1.179582038	1.177245339	1294
1.18096378	1.176971101	1.176743646	1.174417212	1295
1.177655452	1.173733116	1.173637027	1.171319777	1296
1.174368238	1.170457098	1.170511156	1.168204934	1297
1.171477152	1.167689986	1.167845406	1.165544033	1298
1.16817785	1.164434263	1.164735276	1.162444993	1299
1.321785957	1.303006359	1.302200906	1.29951411	1500
1.315119487	1.296337075	1.295899446	1.293240343	1501
1.310848049	1.292172799	1.291889123	1.289238242	1502
1.306405925	1.287866662	1.287753212	1.2851142	1503
1.301587217	1.283160055	1.28322267	1.280593486	1504
1.297546462	1.279286831	1.279415536	1.276783782	1505
1.293803073	1.275645362	1.275886242	1.273258149	1506
1.289868349	1.271782948	1.272155927	1.269532844	1507
1.284507531	1.266439163	1.267090138	1.2644865	1508
1.280011307	1.261879349	1.262840254	1.260262479	1509
1.274596704	1.256537486	1.257749417	1.255188643	1510
1.26604669	1.248041404	1.249714097	1.24718961	1511
1.261124888	1.24325947	1.245107575	1.242593054	1512
1.259115836	1.241584061	1.243288205	1.240751844	1513
1.254115863	1.236737866	1.23861218	1.236084511	1514
1.248457636	1.231181275	1.233307681	1.230797816	1515
1.243230475	1.226059456	1.22840361	1.225906741	1516
1.236959883	1.219799367	1.222476779	1.220001201	1517
1.230680202	1.213613869	1.216576492	1.214119058	1518
1.225017877	1.208092155	1.211274031	1.20882923	1519
1.218748384	1.201928424	1.205393811	1.202967466	1520
1.21072283	1.194041453	1.197880502	1.195480926	1521
1.204593189	1.187988881	1.192126021	1.189746463	1522
1.200338051	1.183705759	1.188104609	1.185743365	1523
1.194279427	1.177772793	1.1824299	1.180083499	1524
1.187686859	1.171373082	1.176263213	1.173927149	1525
1.181622074	1.165451718	1.170587043	1.168263383	1526
1.174873069	1.158955363	1.164308177	1.161992326	1527
1.168194985	1.152443778	1.158067272	1.155765838	1528
1.162283224	1.146554379	1.152503357	1.150224114	1529
1.155679629	1.140084448	1.146322526	1.144058776	1530
1.148640226	1.133291058	1.139759292	1.137502341	1531
1.141001718	1.125783785	1.132609043	1.130372901	1532
1.131708539	1.116543078	1.123896735	1.121697522	1533
1.124778402	1.10975471	1.117418161	1.115235039	1534
1.118872132	1.103965889	1.111880284	1.109708309	1535
1.112250783	1.097476608	1.105701203	1.103547361	1536
1.107654475	1.093148191	1.10146682	1.099311025	1537
1.101328748	1.086984038	1.095583119	1.093442532	1538
1.092032531	1.07767684	1.086901493	1.084812275	1539
1.085009263	1.070818661	1.080374006	1.078304296	1540
1.079166691	1.065257262	1.074957631	1.072884034	1541
1.073113912	1.059423124	1.069344719	1.06727837	1542
1.068969306	1.055611741	1.065567104	1.063493536	1543
1.062751803	1.049630518	1.05981036	1.057744028	1544
1.05455164	1.041491743	1.052122582	1.050081331	1545
1.047428921	1.03451087	1.045501209	1.043480557	1546
1.040112156	1.027345188	1.038720069	1.036723654	1547
1.032607934	1.020033344	1.031767292	1.029789663	1548
1.025289332	1.013021204	1.025043606	1.023078348	1549
1.018338074	1.006254934	1.018625094	1.01667991	1550
1.011306706	0.9993147	1.012095581	1.010175626	1551
1.003948895	0.992118446	1.005274418	1.003373421	1552
0.997108751	0.985363634	0.998914922	0.997037818	1553
0.990027637	0.978459584	0.992365641	0.990505984	1554
0.982324453	0.971101735	0.98526202	0.983400172	1555
0.974443947	0.963499031	0.978005592	0.976156787	1556
0.966125996	0.955542262	0.970430011	0.968603573	1557
0.958517398	0.948108845	0.963411191	0.961607368	1558
0.950684907	0.940245188	0.956102168	0.954335672	1559
0.943825172	0.933429717	0.949734347	0.947995949	1560
0.937175284	0.926834829	0.943519552	0.941792391	1561
0.930146142	0.919960522	0.937027387	0.935314828	1562
0.923878024	0.91418783	0.931381256	0.929658661	1563
0.917421149	0.908373529	0.925616497	0.923873751	1564
0.911548803	0.902969705	0.920395205	0.9186577	1565
0.906141441	0.897911905	0.915506877	0.913768924	1566
0.899882481	0.891771972	0.909705693	0.907976989	1567
0.892585139	0.884423505	0.90294189	0.90125316	1568
0.882717769	0.874369154	0.893759209	0.892133985	1569
0.872871645	0.864546757	0.884675849	0.883096414	1570
0.864522102	0.856693697	0.877150388	0.875572652	1571
0.855990481	0.848561735	0.869424231	0.867856704	1572
0.849689196	0.842563181	0.863706225	0.862140893	1573
0.844530233	0.837871665	0.85907071	0.857482833	1574
0.838764941	0.832318992	0.853791879	0.852206206	1575
0.832746883	0.826392982	0.848278258	0.846713417	1576
0.82528524	0.81924747	0.841504808	0.83994913	1577
0.818136263	0.812183773	0.834936474	0.833401434	1578
0.811544858	0.805760551	0.828981396	0.827471037	1579
0.807525414	0.809989047	0.829474992	0.827721607	1759
0.810801722	0.812951412	0.832443898	0.830690141	1760
0.812485241	0.814329249	0.833916557	0.832166292	1761
0.819726451	0.821435424	0.840529147	0.838761371	1762
0.824185123	0.825258237	0.844244891	0.842471706	1763
0.831519501	0.83331	0.85134661	0.849544828	1764
0.840794799	0.84260463	0.859885784	0.858064221	1765
0.847424499	0.848251077	0.865546104	0.863715536	1766
0.855229191	0.855931024	0.872791968	0.87094611	1767
0.862808148	0.862933599	0.879574314	0.877717365	1768
0.866918793	0.867020594	0.883588144	0.881732441	1769
0.868229163	0.867766778	0.884384973	0.882530122	1770
0.871258744	0.870718526	0.887112752	0.885248584	1771
0.877480344	0.877887192	0.893358607	0.891466789	1772
0.885077454	0.885699268	0.900525694	0.898618298	1773
0.892168379	0.893292343	0.907574618	0.905652567	1774
0.89629961	0.89740671	0.911327819	0.909400345	1775
0.89948279	0.899225969	0.913375582	0.911440802	1776
0.893524618	0.892876005	0.907601381	0.90568018	1777
0.889285138	0.887736114	0.903110538	0.901205552	1778
0.888265962	0.885538946	0.901592739	0.899715364	1779
0.891470896	0.889219169	0.90490734	0.903017389	1780
0.896925122	0.894847025	0.910182453	0.90828243	1781
0.901287525	0.899272626	0.914312847	0.912402119	1782
0.908696142	0.908060689	0.921879635	0.919927555	1783
0.909515831	0.908987624	0.922688701	0.920734352	1784
0.909332593	0.907871557	0.921980581	0.920032547	1785
0.917027428	0.916612586	0.929747567	0.927778361	1786
0.916926015	0.916846789	0.930022601	0.928052657	1787
0.915851833	0.914912381	0.928767575	0.926820762	1788
0.916423814	0.91530097	0.929079159	0.927125774	1789
0.907430929	0.905035843	0.919569244	0.917636449	1790
0.904657782	0.90043902	0.915823653	0.91392744	1791
0.901598289	0.896420685	0.912447378	0.910592746	1792
0.895710305	0.890033139	0.906831982	0.905045806	1793
0.896083331	0.890278618	0.907366984	0.90564805	1794
0.891221727	0.887008617	0.903645401	0.901871098	1795
0.891893096	0.889935063	0.90500185	0.903099843	1796
0.898607373	0.897136571	0.911147861	0.909217953	1797
0.902112435	0.901073445	0.914737522	0.912799851	1798
0.909093198	0.90803081	0.921261443	0.919309863	1799
1.450720352	1.430455715	1.424522931	1.421517725	2100
1.449942967	1.42980219	1.423857243	1.420851618	2101
1.4495032	1.429461765	1.423475993	1.420467874	2102
1.4492522	1.429213529	1.423226146	1.420218126	2103
1.44725092	1.427239817	1.42133622	1.418333531	2104
1.441540544	1.421454915	1.415860808	1.412878979	2105
1.439872074	1.419792615	1.414279921	1.411303973	2106
1.440515825	1.420547033	1.414964123	1.411983532	2107
1.438430156	1.418408818	1.412956086	1.409985002	2108
1.435843014	1.415572143	1.410385898	1.40743894	2109
1.434292086	1.414074722	1.408913973	1.405965742	2110
1.431657845	1.411663531	1.406454581	1.403495247	2111
1.429325741	1.409382454	1.404243051	1.401287123	2112
1.429402473	1.409656443	1.404406555	1.401442467	2113
1.427573804	1.407927336	1.402693628	1.399730121	2114
1.42260031	1.40274355	1.397839126	1.394895651	2115
1.419960621	1.400069033	1.395317759	1.392385238	2116
1.419424722	1.39966408	1.394877912	1.391943028	2117
1.417168784	1.397476364	1.392756025	1.38982514	2118
1.413768951	1.394081238	1.389542989	1.386626387	2119
1.41179768	1.392144349	1.387686914	1.384776648	2120
1.411194835	1.39171127	1.387198381	1.384283057	2121
1.410988508	1.391806895	1.387121621	1.384192777	2122
1.409569861	1.390566738	1.38586889	1.382940189	2123
1.410729119	1.392153957	1.387255049	1.384318807	2124
1.408165652	1.389545404	1.384791394	1.3818627	2125
1.400523752	1.381475464	1.37728111	1.374387366	2126
1.397483142	1.37825043	1.374286912	1.371410126	2127
1.395624021	1.375986287	1.372308411	1.369454983	2128
1.394026386	1.374323239	1.37075829	1.367913707	2129
1.395832792	1.376385065	1.372562955	1.36969169	2130
1.394412143	1.374979562	1.371212092	1.368343765	2131
1.39041626	1.37096994	1.367461644	1.364619285	2132
1.388078496	1.36867828	1.365235468	1.362394044	2133
1.383946408	1.364502284	1.361174156	1.358328087	2134
1.38207485	1.362599319	1.359349488	1.356505943	2135
1.382368308	1.362854247	1.359591322	1.356744821	2136
1.383760149	1.364393205	1.360933301	1.358070154	2137
1.384078979	1.364796306	1.361286136	1.35842057	2138
1.385896838	1.366714427	1.363166191	1.360305794	2139
1.384463541	1.36520151	1.361791808	1.358944158	2140
1.380930108	1.361561467	1.358383472	1.355553945	2141
1.378468149	1.359040265	1.356025594	1.353210205	2142
1.374498548	1.354829697	1.352171334	1.349390644	2143
1.371281261	1.351593963	1.349114772	1.346349778	2144
1.367573659	1.348088002	1.345631869	1.342859424	2145
1.36601896	1.346586546	1.34417428	1.341403798	2146
1.365763072	1.346284725	1.343925617	1.34116091	2147
1.364605412	1.345209612	1.342870097	1.340106623	2148
1.366422662	1.347293037	1.344755065	1.341977072	2149
1.365069571	1.345956233	1.34348323	1.340710315	2150
1.359329547	1.340186548	1.338001259	1.33524862	2151
1.35671812	1.337534729	1.335495585	1.332753628	2152
1.354453812	1.334888334	1.333224362	1.330522228	2153
1.352701231	1.333066715	1.331516927	1.328819522	2154
1.351130563	1.331581283	1.329985126	1.327268348	2155
1.354021076	1.334642654	1.332700399	1.329942402	2156
1.353030728	1.333730716	1.331780716	1.329020085	2157
1.350144381	1.331032922	1.329092092	1.326329032	2158
1.34998176	1.330959215	1.32897738	1.326211627	2159
1.350639846	1.33156884	1.329670602	1.326924068	2160
1.349465158	1.330418005	1.328570631	1.325828562	2161
1.348386195	1.329433512	1.327505782	1.324745694	2162
1.348692122	1.329783199	1.327838294	1.325079095	2163
1.348227018	1.329328452	1.327471082	1.324726868	2164
1.347585061	1.328640318	1.326873153	1.324141183	2165
1.349403957	1.330339105	1.328640497	1.325932939	2166
1.349158082	1.33006555	1.328415002	1.325715649	2167
1.34478839	1.325660406	1.324212237	1.321521983	2168
1.344070966	1.32492622	1.32348231	1.320785126	2169
1.346615881	1.327550842	1.325838737	1.323104104	2170
1.346906399	1.327868729	1.326074426	1.323326147	2171
1.348208364	1.329163121	1.327222963	1.324454484	2172
1.347723028	1.328642955	1.326727085	1.32395847	2173
1.345124133	1.325937167	1.324320796	1.321584164	2174
1.342677926	1.323482033	1.322014582	1.319291337	2175
1.337543907	1.318365311	1.317154104	1.314450265	2176
1.336511419	1.317376316	1.316174788	1.313470166	2177
1.334181264	1.315027804	1.314008511	1.311325657	2178
1.330408019	1.31122702	1.310480195	1.307828956	2179
1.330819639	1.311733067	1.310882515	1.308217512	2180
1.334274576	1.315322268	1.31421596	1.31152982	2181
1.335402547	1.316537594	1.315326184	1.312630747	2182
1.339502425	1.320963028	1.319284347	1.316539891	2183
1.339401706	1.320919764	1.319183976	1.316431759	2184
1.335323382	1.316547393	1.315214989	1.312498963	2185
1.33304103	1.314219446	1.313012778	1.310304067	2186
1.327932708	1.309039743	1.308049274	1.3053461	2187
1.327006449	1.308213582	1.30715778	1.304442983	2188
1.329644825	1.311187415	1.30975989	1.307014142	2189
1.330085487	1.311884341	1.310280925	1.307523838	2190
1.332896008	1.31521097	1.313220507	1.310444544	2191
1.333249527	1.315829013	1.313734741	1.310955821	2192
1.329309645	1.311881589	1.310071744	1.307309904	2193
1.328140329	1.310720876	1.3090009	1.306246087	2194
1.329092802	1.311477375	1.309838993	1.307090702	2195
1.328706148	1.311033682	1.309461592	1.306719093	2196
1.329475263	1.311899714	1.310207808	1.307454542	2197
1.329307821	1.31162626	1.309987454	1.307238016	2198
1.326405597	1.30866693	1.307214076	1.304477738	2199
1.323225937	1.305488306	1.304185883	1.301459723	2200
1.32095428	1.303170193	1.302001882	1.299284371	2201
1.318476486	1.300612466	1.2996085	1.296901876	2202
1.316557178	1.298596161	1.297734935	1.2950383	2203
1.313941159	1.295814763	1.295169817	1.292490238	2204
1.314559103	1.296463129	1.295727778	1.293036678	2205
1.317307585	1.299218903	1.298258473	1.295544989	2206
1.31932913	1.301385849	1.30022816	1.297499883	2207
1.324276643	1.306957647	1.305244452	1.302485593	2208
1.326195079	1.309002948	1.307140336	1.304374858	2209
1.326516949	1.309239758	1.307447341	1.304684728	2210
1.326204026	1.308854325	1.307127379	1.304368304	2211
1.325356372	1.307462222	1.306016708	1.30327205	2212
1.323399952	1.305477453	1.304161596	1.301426357	2213
1.317422529	1.299859239	1.298745515	1.296028206	2214
1.316333745	1.298902769	1.297785909	1.29506864	2215
1.316770761	1.299668934	1.298324325	1.29559019	2216
1.318038818	1.301120668	1.299633344	1.296891915	2217
1.325290463	1.308225092	1.306456022	1.303697919	2218
1.328127307	1.311043129	1.309130238	1.306364024	2219
1.328960139	1.311927242	1.309960224	1.307191616	2220
1.329165354	1.312235329	1.310221995	1.307452057	2221
1.327079941	1.310006898	1.30816801	1.30540659	2222
1.325671623	1.308531676	1.306807036	1.304053058	2223
1.326332866	1.309097501	1.307357985	1.304601705	2224
1.328336709	1.310842224	1.309082753	1.306323268	2225
1.329115707	1.311739252	1.309888228	1.307124003	2226
1.331488658	1.314575709	1.312382239	1.309603777	2227
1.33113839	1.314267886	1.31206025	1.309281859	2228
1.328308998	1.311571946	1.309515951	1.306745557	2229
1.326701969	1.309794784	1.30787178	1.30510679	2230
1.323629731	1.305954755	1.304427835	1.3016779	2231
1.323251459	1.305488325	1.303967181	1.301215444	2232
1.324109159	1.306565623	1.30479816	1.302035629	2233
1.325387933	1.30791024	1.306052934	1.303287168	2234
1.330477093	1.31339014	1.311175433	1.308397907	2235
1.330706418	1.313692727	1.311486541	1.308708698	2236
1.328081948	1.310815398	1.308991286	1.30623015	2237
1.326813156	1.309418592	1.307777706	1.305029712	2238
1.322045751	1.30448738	1.303134863	1.300403341	2239
1.320312096	1.30265985	1.301475244	1.298758305	2240
1.32341537	1.305739641	1.304484762	1.301771368	2241
1.32234947	1.304551639	1.303433183	1.300734168	2242
1.318629661	1.300638551	1.29984656	1.29718032	2243
1.317265564	1.299164723	1.298518759	1.295869451	2244
1.31541912	1.297208297	1.296648514	1.29399451	2245
1.313254625	1.294927596	1.294556428	1.291920123	2246
1.313518905	1.295161247	1.294881381	1.292267455	2247
1.311774785	1.293302182	1.293199396	1.290606812	2248
1.308797032	1.290125147	1.290482826	1.287979634	2249
1.311978918	1.293314907	1.293532502	1.291031838	2250
1.315149579	1.296509229	1.29652741	1.294000756	2251
1.31884074	1.300478688	1.300089225	1.297506065	2252
1.322539683	1.304451599	1.30364479	1.301002508	2253
1.327496178	1.310083916	1.308473833	1.305734382	2254
1.326323295	1.3089231	1.307411799	1.304682883	2255
1.321951699	1.304187201	1.303282542	1.300633802	2256
1.320418685	1.302593003	1.301815929	1.299182996	2257
1.313457836	1.295301354	1.295133634	1.292585063	2258
1.312565378	1.294367275	1.294233789	1.291680286	2259
1.319951077	1.302140964	1.301118705	1.298426354	2260
1.319672558	1.301905497	1.300802452	1.298094195	2261
1.313806626	1.295893281	1.295199881	1.292524415	2262
1.313371376	1.295358911	1.294754393	1.292090097	2263
1.312669011	1.294527594	1.294111743	1.291479343	2264
1.314749669	1.29645204	1.29603973	1.293415722	2265
1.323770542	1.305153029	1.304461264	1.301825176	2266
1.327228679	1.308525629	1.307717719	1.30507652	2267
1.327796584	1.309097222	1.308250412	1.305603247	2268
1.329215288	1.31056968	1.309589555	1.306924979	2269
1.328470462	1.310206856	1.30902748	1.306334819	2270
1.329911083	1.311757392	1.310410712	1.307700364	2271
1.335144839	1.316885042	1.31526127	1.312524512	2272
1.335864909	1.317536614	1.315889759	1.313150035	2273
1.335372891	1.31695298	1.315369473	1.312633148	2274
1.333941411	1.3153718	1.313964972	1.311246404	2275
1.329278343	1.310443681	1.309549016	1.306893753	2276
1.325765976	1.306870839	1.306236999	1.30361307	2277
1.323598193	1.30465689	1.304242283	1.301652931	2278
1.316889425	1.297858464	1.297897069	1.295352405	2279
1.321636967	1.302887847	1.302409143	1.299792188	2280
1.327893512	1.309717495	1.30843703	1.305723931	2281
1.328862	1.311098216	1.309421927	1.3066671	2282
1.337644347	1.32003902	1.31791259	1.315134531	2283
1.340715903	1.322632326	1.320709392	1.31795616	2284
1.335966291	1.317554344	1.31610197	1.313399643	2285
1.336190325	1.317517552	1.316265886	1.313596553	2286
1.33796105	1.318808583	1.317874324	1.31526928	2287
1.338407549	1.31915065	1.318228388	1.315615124	2288
1.333153692	1.31401615	1.31295883	1.310265897	2289
1.336158456	1.316945235	1.315798131	1.313101451	2290
1.344718827	1.32560971	1.324077094	1.321371266	2291
1.349616141	1.330318493	1.328692807	1.325993107	2292
1.3580989	1.338230024	1.336774045	1.334167575	2293
1.359916232	1.339952501	1.33853725	1.335953918	2294
1.356981343	1.337117219	1.335623587	1.332976577	2295
1.354044941	1.334097645	1.332846864	1.330225389	2296
1.344687442	1.324760823	1.324086456	1.321533516	2297
1.345148146	1.325254631	1.324577892	1.322043503	2298
1.348614714	1.328660905	1.328069643	1.325617979	2299
1.354114202	1.334160513	1.333249384	1.330768618	2300
1.3665598	1.346892601	1.34501338	1.342409842	2301
1.373093106	1.353702064	1.351254327	1.348566637	2302
1.380853408	1.361550203	1.358453061	1.35565863	2303
1.384082148	1.365192739	1.361629459	1.358780505	2304
1.380270007	1.362798286	1.358727975	1.355850477	2305
1.380393086	1.363086718	1.358906597	1.35602793	2306
1.382801439	1.364786349	1.360780493	1.357901552	2307
1.380573913	1.362030096	1.358340405	1.355476062	2308
1.377082846	1.357246924	1.354430565	1.351637131	2309
1.373847136	1.353748388	1.351381447	1.348649272	2310
1.361507186	1.341599186	1.339891376	1.337247056	2311
1.357918737	1.338111415	1.336526471	1.333897708	2312
1.361202702	1.34188515	1.339743673	1.337039528	2313
1.36598861	1.346958601	1.344403972	1.341657504	2314
1.383504183	1.364536169	1.360987988	1.358140196	2315
1.389853075	1.371026584	1.367105229	1.364230406	2316
1.393288818	1.374420829	1.370417378	1.367539823	2317
1.391697868	1.372638429	1.36903067	1.366216433	2318
1.390398175	1.371624045	1.367894763	1.365062026	2319
1.385732656	1.367883448	1.36391801	1.361053704	2320
1.395109812	1.37846474	1.373536419	1.370628473	2321
1.408269983	1.391748494	1.385866241	1.383001922	2322
1.400842029	1.383102422	1.377894224	1.375000274	2323
1.401732558	1.383014388	1.378225393	1.375306089	2324
1.403694674	1.384017841	1.379635349	1.376724108	2325
1.388026877	1.367743033	1.364841323	1.362103804	2326
1.386626707	1.366126809	1.363849972	1.361284494	2327
1.394704123	1.374160046	1.371462191	1.368848948	2328
1.390996936	1.370575389	1.368054222	1.365474857	2329
1.390031547	1.369616375	1.367246619	1.364721379	2330
1.399492784	1.379211641	1.376077566	1.373409765	2331
1.401959185	1.381571913	1.378325092	1.375637944	2332
1.405079241	1.384446032	1.381087116	1.378356046	2333
1.409198922	1.388517143	1.384802419	1.382004836	2334
1.407664593	1.386862628	1.383508661	1.380784482	2335
1.402996218	1.38233878	1.379010369	1.376253794	2336
1.402545712	1.382195326	1.378519394	1.375693051	2337
1.400172385	1.380011738	1.376263656	1.37342994	2338
1.402616273	1.382296662	1.378521263	1.375678527	2339
1.409047396	1.388563672	1.384561212	1.381702571	2340
1.416329589	1.395867231	1.391725867	1.388901365	2341
1.425373393	1.404867436	1.400516712	1.39774967	2342
1.426072432	1.405422237	1.40118751	1.398467731	2343
1.419948107	1.399229296	1.395303243	1.392611543	2344
1.418773166	1.398098269	1.394208419	1.391519975	2345
1.410817308	1.390180385	1.386506884	1.383770882	2346
1.41294563	1.392365011	1.388527656	1.385768642	2347
1.425948877	1.406095922	1.40135059	1.398516111	2348
1.429328506	1.409551785	1.404674128	1.401841037	2349
1.432140221	1.411478114	1.406988138	1.404288532	2350
1.43331896	1.412506902	1.408053426	1.405389216	2351
1.426691661	1.406107003	1.401592628	1.398861145	2352
1.428109287	1.407313886	1.402849374	1.400136819	2353
1.425817319	1.404814403	1.400725672	1.398132036	2354
1.430428939	1.40927984	1.405045515	1.40243059	2355
1.446952051	1.42538043	1.420797624	1.41815594	2356
1.450763318	1.429146738	1.424346719	1.421652036	2357
1.45466938	1.433365661	1.427733434	1.424837846	2358
1.456414248	1.435499159	1.429415638	1.426437816	2359
1.443195996	1.423014411	1.417171822	1.414201462	2360
1.440469986	1.420662811	1.414784164	1.411807058	2361
1.44448242	1.425239163	1.418854767	1.415849094	2362
1.444126203	1.42455709	1.418423471	1.41542764	2363
1.448111196	1.427720248	1.42215777	1.419284102	2364
1.446001711	1.425178366	1.42003037	1.417261155	2365
1.435635837	1.4142294	1.410407939	1.408010594	2366
1.434474957	1.413074344	1.409280656	1.406890843	2367
1.432341111	1.411032209	1.406683718	1.40402999	2368
1.433388593	1.412207731	1.407415631	1.404627732	2369
1.445689438	1.426209817	1.41968502	1.416682313	2370
1.445921357	1.427025562	1.420196674	1.417188856	2371
1.442161713	1.42291554	1.416169348	1.413177995	2372
1.434745782	1.415046235	1.40866988	1.405690403	2373
1.415526334	1.394436474	1.390256323	1.387423385	2374
1.411756496	1.390700376	1.387085281	1.384351933	2375
1.413407803	1.39236493	1.388648309	1.385992767	2376
1.416806993	1.395703768	1.391936793	1.389310959	2377
1.435821405	1.414753584	1.409779289	1.406932715	2378
1.444479448	1.423353742	1.417977364	1.415094059	2379
1.440018623	1.418535583	1.413758616	1.410982563	2380
1.448041874	1.42644189	1.421085139	1.418219539	2381
1.470179882	1.44832498	1.441626824	1.438631636	2382
1.481392837	1.460092526	1.452299064	1.449223255	2383
1.494173192	1.478248826	1.468639121	1.465825045	2384
1.50092008	1.488566956	1.478318278	1.475679819	2385
1.499488804	1.491055941	1.480641748	1.477972809	2386
1.498555602	1.49005629	1.479744922	1.476965968	2387
1.506052129	1.489839356	1.480521706	1.477401013	2388
1.507014677	1.488607261	1.479827455	1.476700055	2389
1.498399115	1.478242443	1.47038701	1.467377163	2390
1.492357452	1.471845747	1.46418327	1.461166589	2391
1.485146854	1.465245746	1.457278609	1.454191904	2392
1.490657122	1.472065733	1.463388744	1.460348058	2393
1.496616348	1.480061353	1.4705695	1.467695127	2394
1.497884036	1.480355917	1.471052051	1.468109312	2395
1.496775785	1.47703391	1.468650865	1.465539957	2396
1.502253965	1.481818608	1.473556654	1.470454025	2397
1.499797391	1.478493435	1.470714918	1.467684419	2398
1.489433905	1.467938397	1.460911061	1.458039934	2399
